# Supplementary material for: Levels of autonomy in FDA-cleared surgical robots: a systematic review
Source: NPJ Digit Med. 2024 Apr 26;7:103. doi: 10.1038/s41746-024-01102-y (PMC11053143; doi:10.1038/s41746-024-01102-y)
Supplement: Supplementary file 2 — Supplementary Data 1 [file 41746_2024_1102_MOESM2_ESM.xlsx]

## Sheet: Supplementary Table 2
Company Name	Device Name	Record last updated	Level of Autonomy	Website	Key Features	Specialty/Subspecialty	Procedure(s) (US indication, if approved)	Approval Pathway	First FDA Clearance Year	Approval Number(s)	FDA AI/ML Enabled?	Marketed AI/ML Enabled?	Performance Data	Older generation
Alphatec	Fusion Robotic Navigation System	2024-01-04 13:51:06	1	https://web.archive.org/web/20230211053305/https://accelusinc.com/innovations/robotic-navigation/ https://investors.alphatecspine.com/press-releases/news-details/2023/ATEC-Acquires-Navigation-Enabled-Robotics-Platform-Raises-2023-Revenue-Guidance-on-Strength-of-Preliminary-First-Quarter-Revenue-Results/default.aspx	Robot arm and targeting platform facilitates "semi-automatic" positioning of a tool holder or guide tool for surgical instruments. Instrument tracking. "System intelligence" anticipates next actions.	orthopedic surgery, spine surgery	open spinal procedures, percutaneous spinal procedures, placement of pedicle screws in vertebrae in the posterior lumbar region (L1-S1), lumbar pedicle screw placement	510k	2021	K202184, K223070, K223350, K232413	no	no	Non-clinical data: bench testing, system software and instrument verification and validation, EMC, simulated use study - cadaver model.
AKTORmed	Soloassist II	2024-01-04 13:51:06	1	https://aktormed.info/en/products/soloassist-ii https://www.stryker.com/us/en/endoscopy/products/soloassist-ii-robotic-scope-holder.html	Software based movement control of the arm system by joystick or voice control. Manual positioning with release button. Positions can be saved and restored.	general surgery, cardiac surgery, thoracic surgery, urology, gynecology, laparoscopic surgery	laparoscopic cholecystectomy, laparoscopic hernia repair, laparoscopic appendectomy, laparoscopic pelvic lymph node dissection, laparoscopically assisted hysterectomy, laparoscopic & thorascopic, decompression fixation, wedge resection, lung biopsy, pleural biopsy, dorsal sympathectomy, pleurodesis, internal mammary artery dissection for coronary artery bypass, coronary artery bypass grafting whe…	510k	2018	K171947, K200473	no	no	Non-clinical data: biocompatibility testing, EMC, software verification and validation, bench testing, cybersecurity risk assessment, wireless risk assessment, cleaning disinfection reprocessing and sterilization validation, human factors usability engineering testing, packaging.
Augment Intelligent Medical System (China)	AmaKris SR1-A Minimally Invasive Prostate Surgery Navigation System	2024-01-04 13:51:06	1	https://en.aimsrobots.com/product/7.html	Probe-driving system for 3D image collection and precise needle biopsy guidance. "Includes functions such as image recognition, three-dimensional organ reconstruction, surgical planning, biopsy, minimally invasive treatment, and postoperative dynamic monitoring."	urology	prostate surgical procedures through transperineal skin, transperineal prostate biopsy	510k	2022	K221499	no	no	Non-clinical data: safety, EMC, software verification and validation, bench testing.
Brainlab	Cirq	2024-01-04 17:05:08	1	https://www.brainlab.com/surgery-products/overview-neurosurgery-products/cirq-robotics-cranial/ https://www.brainlab.com/surgery-products/digital-spine-surgery/cirq-robotics-spinal/	Machine learning-based algorithm aids in the registration step. "Automated surgical assistant" that align to patient-specific trajectories and be manually adjusted.	neurosurgery, brain surgery, orthopedic surgery, spine surgery	cranial: stereotactic biopsis of intracranial lesions, spinal: spinal screw placement	510k	2020	K202320, K210989, K221618, K222966, K223864	yes	yes	Non-clinical data: software verification and validation, human factors usability testing, system accuracy testing, EMC, biocompatibility testing, cleaning disinfection reprocessing and sterilization validation, bench testing, safety, integration testing, cybersecurity risk assessment.
Corin	Apollo	2024-01-04 17:30:01	1	https://www.coringroup.com/healthcare-professionals/solutions/apolloknee/	Gesture controlled workflow. "Autonomous planning for any alignment preference." Positioning of the cutting guide based on real time data analysis.	orthopedic surgery, knee surgery	total knee arthroplasty	510k	2017	K163338, K200888, K231172	no	no	Non-clinical data: software verification and validation, integration testing, accuracy testing, cybersecurity risk assessment, EMC, electrical safety testing, bench testing, simulated use study - cadaver, biocompatibility testing, cleaning disinfection reprocessing and sterilization validation.	OMNIBotics
Curexo	CUVIS-spine	2024-01-04 18:07:01	1	https://www.curexo.com/english/medical/sub05.php?	Real-time instrument force and direction tracking. Optically tracks patient movements in real-time.	orthopedic surgery, neurosurgery, spine surgery	spinal screw placement	510k	2021	K201569, K222698, K223558	no	no	Non-clinical data: simulated use study - cadaver, pose accuracy and repeatability, bench testing, biocompatibility, EMC, software validation and verification testing, cybersecurity risk assessment.
DePuy Synthes (Johnson & Johnson)	VELYS Robotic-Assisted Solution	2024-01-04 19:16:38	1	https://www.jnjmedtech.com/en-US/velys/knee/product/robotic-assisted-solution	Constrains the position and orientation of the instruments for bone resection. Real-time compensation for patient movement during resection.	orthopedic surgery, knee surgery	total knee arthroplasty	510k	2021	K202769	no	no	Non-clinical data: performance testing, electrical safety, EMC, biocompatibility testing, cleaning disinfection reprocessing and sterilization validation, packaging, transport, software validation and verification testing, human factors usability testing, simulated use study - cadaver.
Dex Surgical	Dex	2024-01-04 19:24:15	1	https://www.dex-surgical.com/	7 degrees of freedom, multi-axis motorized motion, and high precision gear transmission. Articulated handle to eliminate wrist strain, proximal compact volume to reduce instruments conflict, and electronic assisted movements that dissociate prehension from axis control. Full range of instruments dedicated to all specialities with a short tip and infinite rotation of the distal end for access in n…	laparoscopic surgery	a variety of minimally invasive procedures	510k	2021	K191878	no	no	Non-clinical data: biocompatibility testing, EMC, bench testing, cleaning disinfection reprocessing and sterilization validation, software validation and verification testing, human factors usability testing, simulated use study - fresh tissue, thermal safety testing.
eCential robotics	SURGIVISIO Platform	2024-01-04 19:42:42	1	https://www.ecential-robotics.com/en-gb/produits-services	Brings together intraoperative 2D/3D imaging, navigation and robotics on one platform.	orthopedic surgery, spine surgery	for conditions of the spine, pelvis, or articulation structures in which use of stereotactic surgery may be appropriate, positioning of surgical instruments in vertebrae with a posterior approach in the thoracolumbar region	510k	2021	K221028, K220946, K220627, K202547, K231886	no	no	Non-clinical data: biocompatibility, EMC, performance testing, simulated use study - cadaver, software validation and verification testing, packaging, cleaning disinfection reprocessing and sterilization validation.
Eigen	Artemis	2024-01-04 20:03:22	1	https://www.eigen.com/ https://www.innomedicus.com/urology/artemis/	Integrated AI-powered ProFuse CAD integrates information from mpMRI, PET, CT and CEUS to enhance ultrasound fusion for targeted biopsy and therapy.	urology	interventional and diagnostic procedures of the prostate gland, image fusion for diagnostic clinical examinations and procedures, soft tissue biopsies, soft tissue ablattions, placement of fiducial markers	510k	2008	K081093, K162474, K222222	no	yes	Non-clinical data: EMC, human factors usability testing, performance testing, simulated use study - phantom.
Endotics	Endotics	2024-01-04 20:13:59	1	https://www.endotics.com/	Disposable colonoscope with surgical capability. Pneumatic anchoring system allows motion based on the caterpillar principle.	general surgery, colorectal surgery	diagnostic and therapeutic access to the lower gastrointestinal tract (including but not limited to the anus, rectum, sigmoid colon, transverse colon, cecum, and ileocecal valve) for endoscopy and endoscopic surgery	510k	2020	K190669	no	no	Clinical data: single-center controlled and randomized study. Pre-clinical design validation: simulated use study - live porcine model. Non-clinical data: biocompatibility testing, EMC, cleaning disinfection reprocessing and sterilization validation, packaging, software validation and verification testing, human factors usability testing, bench testing.
Galen Robotics	Galen ES	2024-01-04 20:39:13	1	https://www.galenrobotics.com/about-galen-robotics/	Assists in the movement and stabilization of a microsurgery instrument to a surgeon-selected position within a surgical field. The surgeon maintains direct physical control of the instrument.	ENT/head and neck surgery	microlaryngeal surgery	De Novo	2023	DEN220047	no	no	Non-clinical data: simulated use study, human factors usability testing, performance testing, software validation and verification testing, EMC, electrical safety testing, thermal safety testing, biocompatibility testing, packaging, instrument integration testing, system validation and verification testing, cleaning disinfection reprocessing and sterilization validation.
Ethicon (Johnson & Johnson)	Monarch Platform	2024-01-04 20:54:08	1	https://www.jnjmedtech.com/en-US/product-family/monarch	Handheld gamepad controller adjusts the bronchoscope tip. Sensor fusion allows adaptation to intraoperative changes in real time. Electromagnetic-guided targeting platform.	interventional pulmonology, thoracic surgery, urology	bronchoscopy: bronchoscopic visualization of and access to patient airways for diagnostic and therapeutic procedures, urology: endoscopic visualization and access of organs, cavities and canals in the urinary tract (urethra, bladder, ureter, calyces and renal papillae) with transurethral access or transurethral access in conjunction with percutaneous access routes. It can also be used in conjunct…	510k	2018	K152319, K173760, K211493, K193534, K203614, K213334	no	no	Non-clinical data: electrical safety testing, EMC, performance testing, software validation and verification testing, human factors usability testing, biocompatibility testing, instrument validation and verification testing, simulated use study - cadaver and animal, packaging, cleaning disinfection reprocessing and sterilization validation, bench testing, system validation and verification testin…
Globus Medical (merged with NuVasive)	ExcelsiusGPS	2024-01-04 21:54:24	1	https://www.globusmedical.com/musculoskeletal-solutions/excelsiustechnology/	Open platform architecture. Verify operative planning and receive real-time navigation feedback throughout the procedure using accuracy surveillance monitoring, force sensing technology, and active navigation tracking.	orthopedic surgery, spine surgery, neurosurgery, brain surgery	spinal: placement of spinal and orthopedic bone screws and interbody spacers, cranial: placement of intracranial devices including biopsy needles, electrodes, and tubes	510k	2017	K171651, K182000, K190653, K191100, K200047, K191100, K211616, K210912	no	no	Non-clinical data: software validation and verification testing, system validation and verification testing, simulated use study - phantom and cadaver, EMC, human factors usability testing, biocompatibility testing, electrical safety, bench testing.
Hangzhou Lancet Robotics	RobPath Total Hip Application	2024-01-04 22:03:32	1		Robotic arm based on haptic feedback and is not fully automated. Integration of "digital, intelligent tools" and surgical robots to provide preoperative planning and intraoperative real-time positioning.	orthopedic surgery, hip surgery	total hip arthroplasty	510k	2022	K220774	no	no	Non-clinical data: EMC, human factors usability testing, performance testing, biocompatibility testing, cybersecurity risk assessment, software validation and verification testing.
Hansen Medical (Auris)	Magellan	2024-01-04 22:51:11	1	http://www.medical-robotics-news.com/magellan-robotic-system.html	Leader/follower control. Visualizes positioning of a steerable catheter tip.	interventional radiology, interventional cardiology	navigation to anatomical targets in the peripheral vasculature, manual placement of therapeutic devices	510k	2008	K151463, K160919, K153304, K151730, K143227, K141614, K133552, K132369, K111004, K073225, K091808, K102168, K141822	no	no	Clinical data: prospective single center multioperator non-randomized single arm study. Pre-clinical design validation: simulated use study - animal. Non-clinical data: bench testing, biocompatibility testing, cleaning disinfection reprocessing and sterilization validation, software validation and verification testing, system validation and verification testing.	Sensei X
Human Xtensions	HandX	2024-01-04 22:58:07	1	https://human-x.com/fda/handx/	Handheld device that combines the dexterity of robotic surgery with the benefits of an ergonomic modular platform. Supports multiple end-effectors.	general surgery, gynecology, urology, thoracic surgery	laparoscopic procedures	510k	2018	K222011, K212214, K173919, K222011, K230491, K223718, K203603	no	no	Pre-clinical design validation: simulated use study - animal. Non-clinical data: risk analysis, biocompatibility testing, packaging, bench testing, cleaning disinfection reprocessing and sterilization validation, software validation and verification testing, electrical safety, EMC.
IMRIS	Symbis Surgical System	2024-01-05 09:45:15	1	https://web.archive.org/web/20130110223407/http://www.imris.com/product/symbis-surgical-system	Leader/follower control. Tremor filtering and motion scaling.	neurosurgery	needle biopsy	510k	2015	K143420	no	no	Non-clinical data: bench testing, system and software verification and validation, electrical safety testing, EMC, biocompatibility testing, human factors usability testing.
Interventional Systems	Micromate	2024-01-05 09:59:12	1	https://www.interventional-systems.com/micromate/	Alignment by automatic or joystick-controlled movement with image guidance. Advancement of surgical instruments and delivery of therapy done manually.	interventional radiology	interventional procedures where CT and fluoroscopic imaging can be used for target trajectory planning and intraoperative tracking, biopsy and percutaneous tumor ablation procedures in the abdomen, thorax and musculoskeletal tissue	510k	2014	K131433, K203720, K230130	no	no	Non-clinical data: risk analysis, performance testing, EMC, electrical safety testing, software verification and validation, bench testing, human factors usability testing.
Intuitive	Ion	2024-01-05 10:12:05	1	https://www.intuitive.com/en-us/products-and-services/ion https://www.intuitive.com/en-us/products-and-services/ion/how-ion-works	Leader/follower control. Fiber optic shape sensor with real-time precise location and shape information. Compass feature provides real-time anatomical directions, additional navigation guidance, and enables easier catheter articulation.	interventional pulmonology, thoracic surgery	bronchoscopy, peripheral lung biopsy	510k	2019	K220299, K212048, K202370, K201146, K192367, K182188	no	no	Non-clinical data: cleaning disinfection reprocessing and sterilization validation, biocompatibility testing, bench testing, human factors usability testing, software verification and validation, cybersecurity testing.
Intuitive	Da Vinci X and Xi	2024-01-05 10:39:30	1	https://www.intuitive.com/en-us/products-and-services/da-vinci/systems	Wristed instrument on each of four arms. Tremor filtration. Leader/follower control.	urology, general surgery, gynecology, thoracic surgery, cardiac surgery, ENT/head and neck surgery	urologic surgical procedures, general laparoscopic surgical procedures, gynecologic laparoscopic surgical procedures, general thoracoscopic surgical procedures and thoracoscopically-assisted cardiotomy procedures. The system can also be employed with adjunctive mediastinotomy to perform coronary anastomosis during cardiac revascularization. The system is indicated for adult and pediatric use.	510k	2001	K002489, K011002, K021036, K022574, K040237, K043153, K043288, K050369, K050404, K050802, K063220, K070947, K072627, K080291, K081137, K081207, K101581, K151794, K152578, K152892, K153126, K153276, K161178, K161271, K162411, K170641, K170645, K170713, K170875, K171426, K171632, K171699, K172643, K173585, K173842, K182140, K183086, K191529, K191736, K192803, K202834, K203632, K211784, K214095, K22…	no	no	Clinical data: real world evidence from database, published clinical data. Pre-clinical design validation: simulated use study - live porcine model and human cadaver. Non-clinical data: software verification and validation, cybersecurity testing, electrical safety testing, EMC, wireless testing, bench testing, human factors usability testing, software integration testing, cleaning disinfection re…	Da Vinci S and Si
Intuitive	Da Vinci SP	2024-01-05 11:53:25	1	https://www.intuitive.com/en-us/products-and-services/da-vinci/systems/sp	Leader/follower control. Single arm design. Fully articulating 3DHD endoscope. Control three instruments and an endoscope through a single incision.	urology, ENT/head and neck surgery	urologic surgical procedures that are appropriate for a single port approach, transoral otolaryngology surgical procedures in the oropharynx restricted to benign tumors and malignant tumors classified as T1 and T2, adult use.	510k	2014	K131962, K173906, K182371, K192717, K202571, K202968, K211316, K211595, K212101, K212747, K230033, K231798	no	no	Clinical data: real world evidence from database, published clinical data, prospective multi-center single-arm clinical study. Pre-clinical design validation: simulated use study - human cadaver and live porcine. Non-clinical data: software verification and validation, human factors usability testing, system software and instrument integration testing, cleaning disinfection reprocessing and steri…
Iotamotion	Iostasoft Insertion System	2024-01-05 12:04:37	1	https://iotamotion.com/iotasoft/	Footpedal controller. Trajectory and angle is adjusted by bending the semi-rigit arm or rotating the drive head.	ENT/head and neck surgery	cochlear implant	De Novo	2021	DEN190055	no	no	Clinical data: clinical testing. Non-clinical data: biocompatibility testing, cleaning disinfection reprocessing and sterilization validation, packaging, EMC, software verification and validation, cybersecurity testing, bench testing, human factors usability testing, performance testing, simulated use study - cadaver.
Levita	MARS Surgical System	2024-01-05 12:19:12	1	https://www.levita.com/mars	Two foot controller or manually controlled arms to control the endoscope and magnet. Ability to define a trocar point.	laparoscopic surgery, general surgery	laparoscopic cholecystectomy	De Novo	2015	K223673, DEN150007, K171429, K180894, K190006, K191762	no	no	Clinical data: prospective single-arm open label study. Pre-clinical design validation: simulated use study - animal. Non-clinical data: biocompatibility testing, cleaning disinfection reprocessing and sterilization validation, packaging, EMC, electrical safety, bench testing, software verification and validation, cybersecurity testing, human factors usability testing, performance testing.
Mazor Robotics, Medtronic	Mazor X (Stealth Edition)	2024-01-05 14:35:58	1	https://www.medtronic.com/us-en/healthcare-professionals/products/spinal-orthopaedic/spine-robotics/mazor-x-stealth-edition.html	Pre-operative or intra-operative planning enables customizable implant selection, implant trajectories, and 3D analytics. Registration and mechanical stability enable a closed-loop connection between the bed-mounted robotic arm, the patient secured on the bed, and a rigid fixation between the robot and patient’s skeletal anatomy. Real-time navigation visualization of the implant entering the anat…	orthopedic surgery, neurosurgery, spine surgery	general spinal surgery, spinal implant	510k	2011	K230064, K203005, K200935, K182077, K182121, K180307, K172522, K163221, K110911, K113228, K120812, K130984, K140167, K141235, K152041	no	no	Non-clinical data: bench testing, software verification and validation, EMC, electrical safety testing, simulated use study - cadaver, performance testing, integration testing.	Renaissance X
Medrobotics Corporation	Flex Robotic System	2024-01-05 14:38:32	1	https://web.archive.org/web/20210923083255/https://medrobotics.com/gateway/flex-robotic-system/?c=US	Two 3mm articulating instruments extends reach. Multi-jointed "snake" design. HD visualization for a clear view of the surgical site.	laparoscopic surgery, gynecology, ENT/head and neck surgery, general surgery, colorectal surgery	endoscopy and endoscopic surgery, visualization within the thoracic and abdominal cavities including female reproductive organs, visualization and surgical site access to the oropharynx, hypopharynx, and larynx in adults, visualization of and surgical site access to the anus, rectum and distal colon in adults	510k	2015	K172796, K170453, K172036, K162330, K150776	no	no	Clinical data: postmarket clinical study. Pre-clinical design validation: simulated use study - animal. Non-clinical data: bench testing, transportation testing, human factors usability testing, electrical safety, EMC, biocompatibility testing, cleaning disinfection reprocessing and sterilization validation, software verification and validation.
MicroPort	SkyWalker (Honghu) Orthopedic Surgical Robot	2024-01-05 14:47:53	1	https://microport.com/healthcare-professional/cardiac-rhythm-management-home-page/cardiac-rhythm-management/surgical-robots	Preoperative planning system could generate a personalized surgical scheme for patients based on the data collected from 3D CT scanning. Lightweight manipulator.	orthopedic surgery, knee surgery	total knee arthroplasty	510k	2022	K213873	no	no	Non-clinical data: biocompatibility testing, electrical safety testing, EMC, performance testing, bench testing, software verification and validation, simulated use - cadaver, human factor usability testing, cleaning disinfection reprocessing and sterilization validation.
Momentis Surgical	Anovo Surgical System	2024-01-05 14:56:22	1	https://www.momentissurgical.com/anovo-surgical-system/	Humanoid articulation instrument arms designed to mimic the surgeon's natural humanoid movements with shoulder, elbow, and wrist joints. Open console.	gynecology	total benign hysterectomy with salpingo-oophorectomy, total benign hysterectomy with salpingectomy, total benign hysterectomy, salpingectomy, oophorectomy, adnexectomy, ovarian cyst removal	De Novo	2021	DEN190022, K232146	no	no	Clinical data: multi-center single arm prospective study, literature review. Pre-clinical design validation: simulated use - animal and cadaver. Non-clinical data: bench testing, biocompatibility testing, cleaning disinfection reprocessing and sterilization validation, EMC, electrical safety testing, software verification and validation, cybersecurity risk assessment, performance testing, human f…
Monteris	Neuroblate	2024-01-05 15:04:32	1	https://www.monteris.com/healthcare-professionals/neuroblate-system/	Robotically controlled probe driver. Requires only a small hole in the skull. MRI-guided laser energy.	neurosurgery	ablate, necrotize, or coagulate intracranial soft tissue, including brain structures (e.g., brain tumor and epileptic foci as identified by non-invasive and invasive neurodiagnostic testing, including imaging)	510k	2013	K120561, K131278, K131955, K141983, K143457, K162762, K170724, K171255, K172881, K173305, K182036, K193375, K201056, K222983	no	no	Pre-clinical design validation: simulated use - animal. Non-clinical data: bench testing, intergration testing, EMC, thermal testing.
Moon Surgical	Maestro Platform	2024-01-05 15:15:07	1	https://www.moonsurgical.com/	Two arms that can be manually moved and locked in place by internal motors. Compatible with standard laparoscopic cameras and instruments. Aids a surgeon by holding or manipulating tissues.	laparoscopic surgery, urology, gynecology, thoracic surgery, general surgery	laparoscopic surgery	510k	2022	K221410	no	no	Non-clinical data: bench testing, performance testing, electrical safety testing, EMC, software verification and validation, simulated use - cadaver, human factors usability testing, cleaning disinfection reprocessing and sterilization validation.
Neocis	Yomi Robotic System	2024-01-05 15:26:19	1	https://www.neocis.com/	Guide arm uses haptics to maintain precise location and angulation based on surgical plan. Adjusts to real-time patient movement and prevents drill deviation and overdrilling. Guides via physical feedback, on-screen alerts, and audio cues.	dental surgery, oral and maxillofacial surgery	dental implantation surgery	510k	2016	K161399, K173402, K182776, K191363, K191605, K200348, K200805, K202100, K202264, K203401, K210711, K211129, K211466, K222049, K222750, K231018	no	no	Clinical data: clinical testing. Non-clinical data: biocompatibility testing, cleaning disinfection reprocessing and sterilization validation, electrical safety, EMC, software and system verification and validation, performance testing, human factors usability testing.
Noah Medical	Galaxy System	2024-01-05 15:35:12	1	https://www.noahmed.com/	Real time electromagnetic navigation. Electromechanical articulation of the single-use bronchoscope. CT-to-body divergence compensation.	interventional pulmonology, thoracic surgery	diagnostic and therapeutic bronchoscopic procedures	510k	2023	K223144	no	no	Pre-clinical design validation: simulated use study - animal and human cadaver. Non-clinical data: biocompatibility testing, electrical safety, EMC, software instrument and system verification and validation, performance testing, human factors usability testing, cybersecurity risk assessment, packaging, cleaning disinfection reprocessing and sterilization validation.
Point Robotics MedTech	POINT Kinguide Robotic-Assisted Surgical System	2024-01-05 15:38:44	1	https://www.pointroboticsinc.com/en	3D image reconstruction and intraoperative planning using image registration. Real-time surgical tool positioning.	orthopedic surgery, spine surgery	stereotactic spinal surgery where reference to a rigid anatomical structure can be identified relative to images of the anatomy, pedicle screw implantation posterior to L1-L5 or sacral vertebrae S1	510k	2022	K220241	no	no	Non-clinical data: human factors usability testing, safety testing, bench testing, biocompatibility testing, software verification and validation, cleaning disinfection reprocessing and sterilization validation, performance testing.
Quantum Surgical	Epione	2024-01-05 16:09:08	1	https://www.quantumsurgical.com/epione/ https://www.quantumsurgical.com/	Multimodal 2D/3D image fusion software. Robot to patient optical registration with real-time respiration monitoring synchronization capabilities for probe placement. Robotic guidance with navigation and haptics.	general surgery, interventional oncology	abdominal organ ablation procedures	510k	2022	K211645, K223758	no	no	Clinical data: multi-center prospective and interventional clinical study, interim clinical study. Pre-clinical design validation: simulated use study - procine model. Non-clinical data: performance testing, bench testing, electrical safety testing, EMC, biocompatibility testing, cleaning disinfection reprocessing and sterilization validation, human factors usability testing, software verificatio…
Renishaw Mayfield	Neuromate	2024-01-05 17:46:05	1	https://www.renishaw.com/en/neuromate-robotic-system-for-stereotactic-neurosurgery--10712	Can be used with a stereotactic frame or in frameless mode. CT/MRI fusion with surgical planning software. Full image guidance during planning and operation.	neurosurgery	electrode implantation procedures for deep brain stimulation DBS, stereoelectroencephalography SEEG, stereotatic applications in neuroendoscopy, biopsy, other research applications including investigational intraparenchymal drug delivery	510k	1997	K181706, K180206, K132755, K991081, K963256	no	no	Clinical data: clinical testing, single center. Non-clinical data: bench testing, performance testing, EMC, electrical safety, software verification and validation, human factors usability testing.
Smith and Nephew	CORI Surgical System	2024-01-05 18:07:45	1	https://smith-nephew.com/en-us/health-care-professionals/products/orthopaedics/cori#overview	"Provides AI-powered reference values used as guidance for planning." Image-free mapping and real-time gap assessment to help optimize alignment and balancing. Software controls the cutting engagement of the surgical bur based on its proximity to the planned target surface.	orthopedic surgery, knee surgery, hip surgery	unicondylar knee replacement, total knee arthroplasty, and total hip arthroplasty	510k	2012	K121936, K140596, K143668, K152574, K160537, K170360, K191223, K180271, K193120, K201022, K212537, K220255, K220958, K221224, K231963	no	yes	Non-clinical data: bench testing, software integration testing, softwater verification and validation, human factors usability testing, biocompatibility testing, electrical safety, EMC, performance testing, packaging, cleaning disinfection reprocessing and sterilization validation.	Navio
Stereotaxis	Vdrive Robotic Navigation System	2024-01-05 19:54:12	1	https://www.stereotaxis.com/products/#!/niobe	Remote control to navigate and stabilize diagnostic and ablation devices.	interventional radiology, interventional cardiology, interventional neuroradiology	electrophysiology mapping and ablation	510k	2002	K013484, K021363, K021555, K021802, K022565, K032937, K042850, K042854, K043457, K051373, K051374, K051760, K060967, K071029, K072371, K080637, K093092, K113732, K122659, K133396, K140804, K141530, K150312, K183027, K192775, K193147	no	no	Clinical data: single site study. Pre-clinical design validation: simulated study - porcine and canine. Non-clinical data: bench testing, electrical safety, EMC, packaging, cleaning disinfection reprocessing and sterilization validation, software verification and validation, biocompatibility testing.
Stryker	MAKO	2024-01-05 20:04:48	1	https://www.stryker.com/us/en/joint-replacement/systems/Mako_SmartRobotics_Overview.html#know-more	Haptic guidance by using patient CT data to assist with planning, implant placement, and intraoperative navigation. Software-defined spatial boundaires.	orthopedic surgery, knee surgery, hip surgery	total knee arthroplasty, total hip arthroplasty, unicondylar knee replacement, patellofemoral knee replacement	510k	2007	K072806, K073248, K080029, K080368, K081867, K082081, K082088, K083644, K091998, K093425, K133811, K142606, K143752, K150307, K170581, K170584, K170593, K170891, K172219, K172301, K191998, K193128, K193515, K220459	no	no	Non-clinical data: simulated use study - cadaver, software and system verification and validation, biocompatibility testing.
US Medical Innovations	Canady Flex RoboWrist	2024-01-05 20:34:28	1	https://www.usmedinnovations.com/products-technology/canady-surgical-system/	Motorized, hand-held laparoscopic surgery instruments. Connects to an electrosurgical generator for using the mono scissors or hook for electrosurgery.	laparoscopic surgery, urology, gynecology, thoracic surgery	laparoscopic (urologic, gynecologic) or thoracic surgery under direct endoscopic visualization	510k	2022	K212736	no	no	Non-clinical data: biocompatibility testing, electrical safety testing, EMC, human factor usability testing, cleaning disinfection reprocessing and sterilization validation, performance testing, bench testing.
Sinovation (Beijing) Medical Technology	Sinobot X1	2024-01-05 21:01:52	1	https://web.archive.org/web/20240106015938/http://www.sinovationmed.com/en/Robot.html	3D optical scanner provides point cloud scanning for patient registration. "Intelligent environment obstacle model establishment and avoidance algorithm" based on computer vision.	neurosurgery, brain surgery	any neurosurgical procedure in which the use of stereotactic neurosurgery may be appropriate	510k	2023	K220072	no	no	Non-clinical data: biocompatibility testing, electrical safety, EMC, human factors usability testing, software verification and validation, packaging, cleaning disinfection reprocessing and sterilization validation.
XACT Robotics	XACT ACE Robotic System	2024-01-05 21:11:43	1	https://xactrobotics.com/ace-robotic-system/	Can steer an instrument from a linear trajectory to a non-linear path when a target shifts from its planned trajectory. Hands-free, the robot precisely inserts and advances instruments according to a physician-defined trajectory.	general surgery, thoracic surgery, interventional radiology	CT-guided percutaneous procedures, ablation, biopsy, drainage, drug delivery	510k	2019	K221116, K213759, K201586, K191332	no	no	Clinical data: preliminary clinical data from 2 centers. Pre-clinical design validation: simulated use study - porcine model. Non-clinical data: performance testing, bench testing, electrical safety, EMC, biocompatibility, software verification and validation.
Zimmer Biomet	ROSA Robotics, ROSA ONE	2024-01-05 21:26:03	1	https://www.zimmerbiomet.com/en/products-and-solutions/zb-edge/robotics.html	Provides guidance of surgical instruments in accordance with surgical plan. Guidance of instruments is obtained through 3D calculations performed from desired surgical planning parameters and registration of spatial position of the patient.	orthopedic surgery, knee surgery, hip surgery, neurosurgery, brain surgery, spine surgery	total knee arthroplasty, total hip arthroplasty, partial knee arthroplasty, brain: stereo electroencephalography SEEG, deep brain stimulation DBS, stereotactic biopsy, ventricular endoscopy, transnasal endoscopy, spine: placement of pedicle screws in vertebrae with a posterior approach in the thoracolumbar region	510k	2009	K232533, K231103, K231103 K230180, K221928, K214065, K213708, K210121, K210998, K200511, K192173, K182848, K182964, K182417, K172444, K151511, K151359, K101791, K092239	no	no	Non-clinical data: electrical safety, EMC, software and system verification and validation, performance testing, biocompatibility testing, cleaning disinfection reprocessing and sterilization validation, simulated use - phantom and cadaver.
Asensus Surgical	Senhance	2024-01-04 13:51:06	2	https://www.asensus.com/senhance	"Augmented intelligence" for "real-time visual guidance" to "automatically [identify] structures of anatomy, safety hazards and more." Haptic sensing and feedback. Automated camera control and eye tracking camera control. Digital fulcrum point minimizes torque at incision site. Open platform architecture.	general surgery, gynecology, laparoscopic surgery	general laparoscopic surgical procedures, laparoscopic gynecological surgery, indicated for both adult and pediatric use	510k	2017	K171120, K180163, K181517, K182421, K183098, K191482, K192877, K200049, K211325, K202166, K212054, K220889, K223095	yes	yes	Clinical data: prospective non-randomized clinical trial, retrospective chart review. Pre-clinical design validation: single-center, unblinded, observational, simulated use study - live porcine model. Non-clinical data: biocompatibility testing, cleaning disinfection reprocessing and sterilization validation, EMC, software verification and validation, bench testing, human factors usability engine…
Corindus (Siemens Healthineers)	CorPath GRX	2024-01-05 09:47:41	2	https://www.siemens-healthineers.com/en-us/endovascular-robotics https://web.archive.org/web/20220811203757/https://www.corindus.com/corpath-grx/how-it-works	Set of automated movements to aid in navigation and manipulation. Controlled by joystick controller and console touch screen at remote workspace.	interventional radiology, interventional cardiology	percutaneous coronary intervention, vascular procedures	510k	2012	K221464, K202275, K180517, K173806, K173288, K160121, K152999, K150892, K120834	no	no	Clinical data: postmarket study, prospective single-arm multi-center non-randomized study. Pre-clinical design validation: simulated use study - live porcine model. Non-clinical data: bench testing, functional testing, simulated use study, particulate testing, software verification and validation, cybersecurity risk assessment, biocompatibility testing, cleaning disinfection reprocessing and ster…	CorPath 200
Procept Biorobotics	AquaBeam Robotic System	2024-01-05 15:54:00	2	https://www.procept-biorobotics.com/aquabeam-surgical-robotic-system/	Combined cystoscopic visualization with ultrasound imaging enable personalized treatment planning. Once the treatment map is complete, prostate tissue is removed using a robotically controlled, heat-free waterjet.	urology	resection and removal of prostate tissue in males suffering from lower urinary tract symptoms (LUTS) due to benign prostatic hyperplasia	De Novo	2017	DEN170024, K212835, K202961, K231024	no	no	Clinical data: prospective multi-center international double-blinded randomized clinical trial. Pre-clinical design validation: simulated use study - beagle. Non-clinical data: biocompatibility testing, cleaning disinfection reprocessing and sterilization validation, packaging, EMC, electrical safety, bench testing, software and system verification and validation, performance testing, human facto…
Think Surgical	TMINI	2024-01-05 20:31:10	2	https://thinksurgical.com/tmini/	Following a CT-based 3D surgical plan, the robotically controlled handheld tool "automatically compensates for surgeon hand movement".	orthopedic surgery, knee surgery	total knee arthroplasty	510k	2023	K230202, K232802	no	no	Non-clinical data: biocompatibility testing, simulated use study - cadaver, software verification and validation, electrical safety, EMC.
Biobot	iSR'obot Mona Lisa 2.0	2024-01-07 09:42:55	3	https://biobotsurgical.com/monalisa/	A targeted biopsy plan is proposed by the system and can be customized. A virtual pivot point ensures multiple needle entries through the same channel. "The robotic needle guide and needle stopper are automatically positioned."	urology	transperineal prostate biopsy in conjunction with guidance of transcrectal ultrasound	510k	2011	K111347, K130944, K161109, K163502, K203659, K213411, K232320	no	no	Clinical data: literature search. Non-clinical data: software verification and validation, human factors usability testing, cybersecurity risk assessment, biocompatibility testing, bench testing, cleaning disinfection reprocessing and sterilization validation, EMC, simulated use study - phantom.
Think Surgical	TSolution One	2024-01-05 20:22:13	3	https://web.archive.org/web/20230327070003/https://thinksurgical.com/products-and-services/tsolution-one/	Planning software designs a procedure tailored to the patient's unique anatomy. Active robot automatically prepares the bone while the surgeon supervises the procedure by watching the monitor and cutting tool to ensure proper system operation.	orthopedic surgery, knee surgery, hip surgery	total knee arthroplasty, total hip arthroplasty	510k	2015	K210668, K203040, K201255, K193135, K191369, K170430, K162195, K153647, K150741, K140585, K072629	no	no	Clinical data: clinical trials. Pre-clinical design validation: simulated use - cadaver and greyhound. Non-clinical data: bench testing, software verification and validation, benchtop testing, human factors usability testing, electrical safety, EMC, support surgical instrument testing.	ROBODOC
Venus Concept	ARTAS iX System	2024-01-05 20:50:59	3	https://www.venus.ai/artas-ixi	"Intelligent hair transplant platform to utilize state-of-the-art robotic and artificial intelligence technology." "Artificial intelligence consistently analyzes, monitors and tracks each hair follicle's characteristics and adjusts for patient movement. Machine learning recognizes and digitally maps past, current and future grafts, and learns new patterns to deliver continuous improvement." Image…	plastic surgery	hair transplantation	510k	2011	K103428, K123154, K123548, K173358	no	yes	Clinical data: multi-center prospective blinded clinical study, nonsignificant risk fda approved clinical study. Non-clinical data: electrical safety testing, EMC, software verification and validation, hardware design verification testing, biocompatibility testing, bench testing, cleaning disinfection reprocessing and sterilization validation.
